# Supplementary material for: PTCHD1 Binds Cholesterol but Not Sonic Hedgehog, Suggesting a Distinct Cellular Function
Source: Int J Mol Sci. 2023 Jan 31;24(3):2682. doi: 10.3390/ijms24032682 (PMC9917202; doi:10.3390/ijms24032682)
Supplement: Supplementary file 1 [file ijms-24-02682-s001.zip]

Archive with 3 entries (3 files):
- 2022_IJMS_PTCHD1_supplementary.pdf
- 2022_IJMS_PTCHD1_supplementary_table2_MS_hits .xlsx
- 2022_IJMS_PTCHD1_supplementary_table3_GO_analysis .xlsx
